# Supplementary material for: Investigating the Neurotoxic Impacts of Arsenic and the Neuroprotective Effects of Dictyophora Polysaccharide Using SWATH-MS-Based Proteomics
Source: Molecules. 2022 Feb 23;27(5):1495. doi: 10.3390/molecules27051495 (PMC8911851; doi:10.3390/molecules27051495)
Supplement: Supplementary file 1 [file molecules-27-01495-s001.zip]

Archive with 1 entries (1 files):
- molecules-1607068-supplementary.pdf
